# Supplementary material for: Phase 1 dose expansion and biomarker study assessing first-in-class tumor microenvironment modulator VT1021 in patients with advanced solid tumors
Source: Commun Med (Lond). 2024 May 21;4:95. doi: 10.1038/s43856-024-00520-z (PMC11109328; doi:10.1038/s43856-024-00520-z)
Supplement: Supplementary file 4 — Dataset 1 [file 43856_2024_520_MOESM4_ESM.xlsx]

## Sheet: Figure 1
	Patient #	Cancer Type	Cancer Type, ID	Days on treatment	Best Overall Response
	47	Pancreatic	Pancreatic, #47	37	PD
	46	Pancreatic	Pancreatic, #46	40	PD
	45	Pancreatic	Pancreatic, #45	48	PD
	44	GBM	GBM, #44	49	PD
	43	Pancreatic	Pancreatic, #43	49	PD
	42	GBM	GBM, #42	50	PD
	41	GBM	GBM, #41	50	PD
	40	GBM	GBM, #40	52	PD														CR
	39	GBM	GBM, #39	53	PD														PR
	38	GBM	GBM, #38	54	PD														SD
	37	Cholangio	Cholangio, #37	55	PD														PD
	36	GBM	GBM, #36	57	PD
	35	GBM	GBM, #35	57	PD
	34	GBM	GBM, #34	57	PD
	33	Pancreatic	Pancreatic, #33	57	PD
	32	Pancreatic	Pancreatic, #32	57	PD
	31	Pancreatic	Pancreatic, #31	57	PD
	30	Pancreatic	Pancreatic, #30	60	PD
	29	Pancreatic	Pancreatic, #29	63	PD
	28	Ovarian	Ovarian, #28	63	PD
	27	CRC	CRC, #27	63	PD
	26	Pancreatic	Pancreatic, #26	67	SD
	25	Ovarian	Ovarian, #25	69	SD
	24	Ovarian	Ovarian, #24	69	PD
	23	GBM	GBM, #23	71	PD
	22	CRC	CRC, #22	71	PD
	21	GBM	GBM, #21	74	PD
	20	Mesothelioma	Mesothelioma, #20	74	PD
	19	Pancreatic	Pancreatic, #19	78	PD
	18	Pancreatic	Pancreatic, #18	85	PD
	17	GBM	GBM, #17	86	PD
	16	Pancreatic	Pancreatic, #16	88	PD
	15	GBM	GBM, #15	92	SD
	14	GBM	GBM, #14	96	SD
	13	GBM	GBM, #13	97	SD
	12	GBM	GBM, #12	101	SD
	11	Pancreatic	Pancreatic, #11	113	SD
	10	Ovarian	Ovarian, #10	118	SD
	9	Pancreatic	Pancreatic, #9	120	PD
	8	Pancreatic	Pancreatic, #8	122	PD
	7	GBM	GBM, #7	136	CR
	6	GBM	GBM, #6	137	CR
	5	Pancreatic	Pancreatic, #5	164	SD
	4	GBM	GBM, #4	225	SD
	3	GBM	GBM, #3	309	SD
	2	GBM	GBM, #2	530	PR
	1	GBM	GBM, #1	620	CR
	notes:
	For GBM, #1, "days on treament" is >1100
