# Supplementary material for: Phase 1 dose expansion and biomarker study assessing first-in-class tumor microenvironment modulator VT1021 in patients with advanced solid tumors
Source: Commun Med (Lond). 2024 May 21;4:95. doi: 10.1038/s43856-024-00520-z (PMC11109328; doi:10.1038/s43856-024-00520-z)
Supplement: Supplementary file 5 — Dataset 2 [file 43856_2024_520_MOESM5_ESM.xlsx]

## Sheet: Fig 2a
Fig 2a TSP-1 mRNA Fold Induction
GBM (n=21)	Pancreatic (n=15)	Other (n=7)
2.38	2.55	4
6.17	6.86	2.5
0.74	7	4.07
1.24	1.32	2.92
4.1	0.74	1.68
3.1	1.39	1.27
4.06	3.88	2.86
2.28	12.42
1.76	3.25
5.11	1.94
6	0.49
10.2	6.3
3.8	13
2.87	5
3.88	1.25
2.67
4.67
5.83
7.5
1.74
3.33

## Sheet: Fig 2b
Fig 2b TSP-1 PBMC Fold Induction
GBM (n=22)	Pancreatic (n=17)	Other (n=8)
2.63	1.14	1.62
1.52	5.26	6.32
2.74	1.82	0.48
1.3	2.15	6.03
2.15	1.79	3.26
11.11	1.16	3.54
8.56	3.18	1.06
1.57	7.25	4.52
3.25	2.03
2.14	0.79
0.76	2.73
1.17	2.09
1.96	2.72
2.02	1.08
6.22	6.04
0.81	1.15
3.82
1.84
2.45
1
1.84
3.69

## Sheet: Fig 2c
Fig 2c TSP-1 Plasma Fold Induction
GBM (n=17)	Pancreatic (n=11)	Other (n=5)
1.59	3.34	1.92
2.58	1.02	1.12
1.83	1.13	1.28
1.53	1.52	1.47
1.86	1.86	28.32
2.23	0.91
1.11	1.48
1.23	2.86
1.8	1.18
2.32	1.17
2.35	1.38
1.62
1.42
1.28
1.07
1.33
1.25

## Sheet: Fig 2d
Fig 2d TSP-1 Platelet Fold Induction
GBM (n=22)	Pancreatic (n=16)	Other (n=8)
4.37	1.17	13.95
0.84	4.41	1.43
0.83	1.39	1.23
1.9	1.27	2.49
6.81	1.17	1.17
1.39	2.41	0.89
0.47	2.38	3.5
2.42	2.58	7.72
1.28	1.13
1.1	7.06
1.7	9.42
1.05	0.84
0.81	0.87
1.65	1.63
1.8	1.47
2.04	1.87
1.64
2.96
4.55
2.37
2.58
7.23
