# Supplementary material for: Phase 1 dose expansion and biomarker study assessing first-in-class tumor microenvironment modulator VT1021 in patients with advanced solid tumors
Source: Commun Med (Lond). 2024 May 21;4:95. doi: 10.1038/s43856-024-00520-z (PMC11109328; doi:10.1038/s43856-024-00520-z)
Supplement: Supplementary file 6 — Dataset 3 [file 43856_2024_520_MOESM6_ESM.xlsx]

## Sheet: Fig 3a
TSP-1 signal intensities in the TME
Screen	In-Tx
104653	34798
167127	168240
510277	131993
3155	307644
5834	1679
1332	419764
45080	1579606
6666	241495
947168	32909
