# Supplementary material for: Phase 1 dose expansion and biomarker study assessing first-in-class tumor microenvironment modulator VT1021 in patients with advanced solid tumors
Source: Commun Med (Lond). 2024 May 21;4:95. doi: 10.1038/s43856-024-00520-z (PMC11109328; doi:10.1038/s43856-024-00520-z)
Supplement: Supplementary file 7 — Dataset 4 [file 43856_2024_520_MOESM7_ESM.xlsx]

## Sheet: Fig 4a
Patient ID	Biopsy	ROI	CTL/Treg Ratio
10	Screen	1	1.14286
10	Screen	2	1.42857
10	Screen	3	8
10	In-Tx	1	6.43498
10	In-Tx	2	4.38333
10	In-Tx	3	12.5714

## Sheet: Fig 4c
Patient ID	Biopsy	ROI	Tumor cells to T Cells Distance
10	Screen	1	150.893
10	Screen	2	136.377
10	Screen	3	322.841
10	In-Tx	1	52.6128
10	In-Tx	2	99.2523
10	In-Tx	3	103.899

## Sheet: Fig 4d
Patient ID	Biopsy	ROI	CTL Density
10	Screen	1	60.7665
10	Screen	2	93.9132
10	Screen	3	71.4999
10	In-Tx	1	4052.44
10	In-Tx	2	1066.03
10	In-Tx	3	425.914

## Sheet: Fig 4f
Patient ID	Biopsy	ROI	Exhausted T Cells Density
9	Screen	1	319.611
9	Screen	2	55.1375
9	Screen	3	174.553
9	In-Tx	1	57.102
9	In-Tx	2	72.132
9	In-Tx	3	8.22247

## Sheet: Fig 4g
Patient ID	Biopsy	ROI	Early Exhausted T Cells Density
9	Screen	1	150.405
9	Screen	2	47.2607
9	Screen	3	161.126
9	In-Tx	1	39.0698
9	In-Tx	2	45.0825
9	In-Tx	3	8.22247
