# Supplementary material for: Phase 1 dose expansion and biomarker study assessing first-in-class tumor microenvironment modulator VT1021 in patients with advanced solid tumors
Source: Commun Med (Lond). 2024 May 21;4:95. doi: 10.1038/s43856-024-00520-z (PMC11109328; doi:10.1038/s43856-024-00520-z)
Supplement: Supplementary file 8 — Dataset 5 [file 43856_2024_520_MOESM8_ESM.xlsx]

## Sheet: Fig 5a
Patient ID	Biopsy	ROI	M1:M2 Ratio
22	Screen	1	0.0180723
22	Screen	2	0
22	Screen	3	0.0233333
22	In-Tx	1	0.153614
22	In-Tx	2	0.281337
22	In-Tx	3	0.0304878

## Sheet: Fig 5c
Patient ID	Biopsy	ROI	CD31+ Density
18	Screen	1	789.387
18	Screen	2	867.858
18	Screen	3	764.751
18	In-Tx	1	545.05
18	In-Tx	2	590.435
18	In-Tx	3	429.959
